# Supplementary material for: Identification of Epigenetic Regulatory Networks of Gene Methylation–miRNA–Transcription Factor Feed-Forward Loops in Basal-like Breast Cancer
Source: Cells. 2025 Aug 10;14(16):1235. doi: 10.3390/cells14161235 (PMC12384104; doi:10.3390/cells14161235)
Supplement: Supplementary file 1 [file cells-14-01235-s001.zip]

Archive with 1 entries (1 files):
- cells-3739841-supplementary.pdf
